# Supplementary material for: Dietary modulation of human milk bioactives is associated with maternal FUT2 secretor phenotype: an exploratory analysis of carotenoids and polyphenol metabolites
Source: Front Nutr. 2024 Oct 9;11:1463969. doi: 10.3389/fnut.2024.1463969 (PMC11496265; doi:10.3389/fnut.2024.1463969)
Supplement: Supplementary file 2 [file Table_2.xlsx]

## Sheet: Table A
Table A: Concentrations (nmol/g fat) of individual carotenoid species in human milk samples.
Participant ID	Time	Secretor Status	lutein	zeaxanthin	β-cryptoxanthin	𝛂-carotene	β-carotene	lycopene
NO-101	Post-Intervention	Non-secretor	ND	ND	1.83005	2.49539	507.801	4.31174
NO-101	Pre-Intervention	Non-secretor	0.516752	0.685209	0.913739	0.659738	2.20328	2.32896
NO-102	Post-Intervention	Secretor	2.11949	ND	0.26156	ND	0.26156	ND
NO-102	Pre-Intervention	Secretor	3.16655	1.22697	0.829247	1.68972	10.8158	3.45159
NO-103	Post-Intervention	Non-secretor	ND	ND	1.0804	ND	1.31289	2.37591
NO-103	Pre-Intervention	Non-secretor	ND	ND	0.208014	ND	1.1665	2.07527
NO-104	Post-Intervention	Non-secretor	8.3589	4.1497	2.87002	10.5043	12.4449	2.51782
NO-104	Pre-Intervention	Non-secretor	7.60708	6.8066	5.96298	19.2609	314.705	5.97744
NO-105	Post-Intervention	Secretor	1.20011	1.29887	1.62537	3.08667	65.7397	1.9796
NO-105	Pre-Intervention	Secretor	1.19272	0.869161	2.72288	ND	3.25121	2.4058
NO-107	Post-Intervention	Non-secretor	3.8824	1.42814	2.09007	1.65014	44.3748	6.40501
NO-107	Pre-Intervention	Non-secretor	3.56648	ND	2.04753	ND	2.0962	2.96606
NO-109	Post-Intervention	Non-secretor	ND	ND	2.95646	ND	9.77517	2.48823
NO-109	Pre-Intervention	Non-secretor	7.64736	0.708973	1.32856	ND	3.97088	2.26385
NO-110	Post-Intervention	Secretor	0.404833	0.404833	1.51039	2.63953	541.238	5.12065
NO-110	Pre-Intervention	Secretor	1.28006	0.373603	1.888	ND	1.64198	1.5403
NO-111	Post-Intervention	Secretor	ND	ND	1.32448	0.709491	4.74108	4.77707
NO-111	Pre-Intervention	Secretor	6.91777	2.70457	3.37947	1.26106	8.3071	8.41625
NO-112	Post-Intervention	Non-secretor	ND	ND	ND	ND	0.95786	5.6118
NO-112	Pre-Intervention	Non-secretor	2.92721	1.48552	ND	ND	4.94867	5.4349
NO-113	Post-Intervention	Non-secretor	0.498702	0.564878	2.06698	ND	2.68869	8.07332
NO-113	Pre-Intervention	Non-secretor	0.615733	0.157707	0.607515	ND	0.186772	ND
NO-114	Post-Intervention	Secretor	8.75164	6.9077	6.64668	1.80861	9.35185	10.0152
NO-114	Pre-Intervention	Secretor	2.56341	2.24101	ND	ND	0.410836	0.628785
NO-115	Post-Intervention	Secretor	8.76872	3.06295	4.90864	10.1962	17.1854	3.09677
NO-115	Pre-Intervention	Secretor	6.33334	4.13247	4.94204	1.22563	176.967	7.55058

## Sheet: Table B
Table B: Concentrations (nmol/l) of individual polyphenol metabolites in human milk samples.
Participant ID	Time	secretor	3,4-dihydroxybenzaldehyde	4-hydroxybenzoic acid	3,4-dihydroxybenzoic acid	p-coumaric acid	caffeic acid	ferulic acid	isourolithin A	urolithin A	3,4-dihydroxyphenylacetic acid	gallic acid	dihydrocaffeic acid	4-hydroxyhippuric acid	dihydroferulic acid	dihydroresveratrol	dihydrocaffeic acid 3-sulfate	naringenin	ferulic acid 4-sulfate	kaempferol	catechin	epicatechin	gallocatechin	epigallocatechin	resveratrol 3-sulfate	benzoic acid 4-glucuronide	myricetin	4-caffeoylquinic acid	3-caffeoylquinic acid	5-caffeoylquinic acid	caffeic acid 4-glucuronide	caffeic acid 3-glucuronide	ferulic acid 4-glucuronide	dihydroferulic acid 4-glucuronide	isourolithin A glucuronide	epigallocatechin gallate	hesperetin 3-glucuronide
NO-101	Post-Intervention	Non-secretor	ND	86.8445	<LOD	2.58898	ND	7.90108	ND	ND	ND	245.911	<LOD	159.656	ND	ND	ND	<LOD	ND	<LOD	<LOD	<LOD	<LOD	<LOD	ND	ND	<LOD	ND	ND	ND	7.09711	<LOD	<LOD	ND	<LOD	ND	25.096
NO-101	Pre-Intervention	Non-secretor	ND	61.2546	<LOD	3.39399	ND	7.40798	ND	ND	ND	<LOD	ND	179.144	50.8261	ND	<LOD	<LOD	6.72568	ND	<LOD	ND	<LOD	ND	3.49999	ND	26.0509	ND	ND	ND	11.4278	<LOD	ND	ND	ND	ND	ND
NO-102	Post-Intervention	Secretor	ND	260.124	ND	3.65021	<LOD	7.56122	2.89827	ND	ND	<LOD	ND	256.146	ND	ND	<LOD	<LOD	3.22735	<LOD	<LOD	ND	ND	<LOD	3.63402	ND	23.4494	ND	ND	ND	6.16058	<LOD	<LOD	ND	<LOD	ND	27.2985
NO-102	Pre-Intervention	Secretor	ND	240.246	ND	ND	ND	2.21586	ND	ND	ND	289.532	8.1419	328.476	85.0257	ND	2.79924	8.24479	3.88701	<LOD	ND	<LOD	<LOD	<LOD	3.17717	ND	23.075	ND	ND	ND	6.72669	<LOD	<LOD	<LOD	ND	ND	ND
NO-103	Post-Intervention	Non-secretor	ND	63.6315	ND	ND	ND	3.76974	ND	ND	ND	<LOD	23.4766	129.544	48.4072	ND	<LOD	<LOD	ND	<LOD	<LOD	<LOD	ND	<LOD	ND	ND	<LOD	ND	ND	ND	8.74273	<LOD	<LOD	ND	ND	ND	25.3574
NO-103	Pre-Intervention	Non-secretor	ND	73.9862	ND	ND	<LOD	7.05581	ND	1.38027	ND	345.93	ND	143.979	53.4067	ND	<LOD	<LOD	5.51598	<LOD	ND	<LOD	<LOD	<LOD	ND	<LOD	25.2895	ND	ND	ND	12.5614	<LOD	ND	ND	<LOD	ND	ND
NO-104	Pre-Intervention	Non-secretor	ND	217.584	<LOD	ND	<LOD	9.65725	ND	ND	<LOD	302.667	9.34489	319.012	ND	ND	<LOD	3.97976	ND	<LOD	ND	<LOD	<LOD	<LOD	2.78291	<LOD	31.0832	ND	ND	ND	7.00655	<LOD	<LOD	<LOD	ND	ND	130.839
NO-104	Post-Intervention	Non-secretor	ND	273.3	15.0878	4.74588	<LOD	6.24791	ND	<LOD	ND	<LOD	ND	310.06	39.7032	ND	<LOD	<LOD	5.45041	<LOD	ND	<LOD	ND	<LOD	ND	ND	21.901	ND	ND	ND	12.4999	<LOD	ND	<LOD	<LOD	ND	241.723
NO-105	Pre-Intervention	Secretor	ND	44.8666	ND	ND	ND	<LOD	ND	ND	ND	805.364	25.6591	68.8362	48.0405	ND	<LOD	<LOD	ND	ND	<LOD	<LOD	<LOD	<LOD	ND	<LOD	32.3477	ND	ND	ND	8.78361	<LOD	ND	ND	ND	ND	30.7222
NO-105	Post-Intervention	Secretor	ND	52.1825	ND	2.92832	ND	<LOD	ND	ND	ND	436.156	ND	55.1848	40.9187	ND	<LOD	<LOD	ND	<LOD	ND	<LOD	3.83524	<LOD	2.80689	ND	23.5749	ND	ND	ND	8.78295	<LOD	<LOD	<LOD	ND	ND	44.1186
NO-107	Pre-Intervention	Non-secretor	ND	41.5763	<LOD	ND	ND	4.64466	ND	ND	ND	300.778	<LOD	96.7804	56.8369	ND	<LOD	ND	4.01359	<LOD	ND	<LOD	<LOD	<LOD	3.55345	12.3561	31.6048	ND	ND	ND	6.74176	<LOD	ND	<LOD	ND	ND	ND
NO-107	Post-Intervention	Non-secretor	ND	24.515	ND	1.98324	ND	2.51008	ND	ND	ND	283.106	9.60193	36.2054	53.5228	ND	<LOD	ND	ND	<LOD	ND	<LOD	<LOD	<LOD	ND	<LOD	21.7059	ND	ND	ND	12.0191	<LOD	ND	ND	ND	ND	ND
NO-109	Post-Intervention	Non-secretor	ND	45.4389	ND	1.43716	ND	4.44535	ND	ND	ND	428.734	ND	55.893	ND	ND	<LOD	5.99432	ND	<LOD	ND	<LOD	ND	ND	ND	<LOD	26.6622	ND	ND	ND	12.4237	<LOD	<LOD	ND	ND	ND	22.1755
NO-109	Pre-Intervention	Non-secretor	ND	26.1956	ND	ND	ND	4.16086	ND	ND	ND	<LOD	12.0736	55.0272	34.7007	ND	<LOD	3.79019	3.70071	<LOD	ND	<LOD	ND	<LOD	ND	ND	<LOD	ND	ND	ND	4.95192	<LOD	ND	<LOD	ND	ND	ND
NO-110	Post-Intervention	Secretor	ND	83.0521	20.3047	ND	ND	6.08789	ND	ND	322.297	<LOD	11.0228	119.051	40.9965	ND	<LOD	<LOD	3.48085	<LOD	ND	<LOD	<LOD	<LOD	ND	<LOD	20.9544	ND	ND	ND	13.9487	<LOD	<LOD	<LOD	ND	ND	ND
NO-110	Pre-Intervention	Secretor	ND	37.5875	ND	1.77456	ND	3.92402	ND	ND	ND	<LOD	ND	61.0908	44.584	ND	<LOD	<LOD	3.55479	<LOD	<LOD	<LOD	ND	<LOD	2.90241	<LOD	23.2332	ND	ND	ND	9.74489	<LOD	<LOD	<LOD	ND	ND	ND
NO-111	Post-Intervention	Secretor	ND	270.639	ND	ND	ND	9.15916	3.41338	ND	ND	265.136	<LOD	466.519	48.7901	ND	ND	<LOD	ND	<LOD	ND	<LOD	<LOD	<LOD	3.77769	ND	38.7492	ND	ND	ND	10.7851	<LOD	<LOD	ND	17.4547	ND	ND
NO-111	Pre-Intervention	Secretor	ND	42.6896	14.9843	ND	ND	<LOD	ND	ND	ND	775.21	7.21925	129.687	ND	ND	<LOD	<LOD	2.54825	<LOD	ND	ND	<LOD	<LOD	ND	<LOD	27.5435	ND	ND	ND	6.35068	<LOD	ND	<LOD	<LOD	ND	ND
NO-112	Pre-Intervention	Non-secretor	ND	103.413	ND	ND	ND	<LOD	ND	ND	ND	<LOD	ND	146.403	44.4017	ND	ND	<LOD	ND	<LOD	<LOD	<LOD	ND	<LOD	ND	ND	20.5646	ND	ND	ND	10.2135	<LOD	ND	<LOD	<LOD	ND	ND
NO-112	Post-Intervention	Non-secretor	ND	103.685	ND	ND	<LOD	2.94738	ND	ND	ND	<LOD	ND	142.402	ND	ND	<LOD	<LOD	2.99362	<LOD	<LOD	<LOD	<LOD	<LOD	3.04005	<LOD	32.274	ND	ND	ND	4.49075	<LOD	ND	<LOD	<LOD	ND	ND
NO-113	Post-Intervention	Non-secretor	ND	88.9485	31.4018	8.32905	ND	12.978	ND	ND	ND	<LOD	8.45433	145.11	44.2941	ND	ND	4.91271	ND	<LOD	ND	<LOD	ND	ND	ND	ND	25.65	ND	ND	ND	6.36514	<LOD	<LOD	<LOD	<LOD	ND	24.3338
NO-113	Pre-Intervention	Non-secretor	ND	110.223	<LOD	ND	ND	4.76872	ND	ND	ND	532.684	20.687	88.9913	49.1439	ND	<LOD	<LOD	ND	<LOD	ND	ND	<LOD	<LOD	ND	<LOD	23.7254	ND	ND	ND	7.28433	<LOD	ND	<LOD	<LOD	ND	28.1635
NO-114	Pre-Intervention	Secretor	ND	42.0555	ND	3.07554	ND	<LOD	ND	<LOD	ND	<LOD	18.1591	78.054	44.336	ND	ND	<LOD	ND	<LOD	<LOD	ND	<LOD	<LOD	ND	<LOD	25.6722	ND	ND	ND	7.11598	<LOD	ND	ND	ND	ND	27.6526
NO-114	Post-Intervention	Secretor	ND	78.9646	ND	3.51003	ND	4.64231	ND	ND	ND	<LOD	ND	117.736	54.9785	ND	<LOD	<LOD	ND	<LOD	<LOD	<LOD	5.47891	<LOD	ND	ND	22.649	ND	ND	ND	4.29075	<LOD	ND	<LOD	<LOD	ND	ND
NO-115	Post-Intervention	Secretor	ND	203.756	ND	15.2371	ND	17.7538	ND	<LOD	<LOD	264.881	ND	154.434	47.4575	ND	<LOD	<LOD	ND	<LOD	<LOD	<LOD	<LOD	ND	3.26203	ND	35.9555	ND	ND	ND	14.3656	<LOD	ND	ND	ND	ND	26.5143
NO-115	Pre-Intervention	Secretor	ND	177.461	ND	3.74433	ND	13.6546	<LOD	ND	<LOD	223.425	22.0659	208.272	48.9064	ND	ND	<LOD	ND	<LOD	<LOD	<LOD	6.56052	<LOD	ND	ND	22.8226	ND	ND	ND	5.26725	<LOD	ND	ND	<LOD	ND	38.94
